# Supplementary material for: Prevalence and Population Diversity of Listeria monocytogenes Isolated from Dairy Cattle Farms in the Cantabria Region of Spain
Source: Animals (Basel). 2022 Sep 19;12(18):2477. doi: 10.3390/ani12182477 (PMC9495194; doi:10.3390/ani12182477)
Supplement: Supplementary file 1 [file animals-12-02477-s001.zip › Table S1.xlsx]

## Sheet: Φύλλο1
	Table S1: The complete list of Listeria moncytogenes isolates
	Sequenced Strains	Sample	Block	Pulsotype	PCR serogroup	Sample	Farm identification code	Organic	Antibiotic use	Farm type
		001/A	Block 001	B001	IVb	stable soil	37	NO	without information	intermediate
	MS6661	002/A	Block 002	B001	IVb	stored manure	34	NO	NO	intermediate
	MS6491	060/A	Block 019	B001	IVb	stored manure	36	Yes	NO	intermediate
		037/A	Block 020	B001	IVb	Milk tank filter	34	NO	NO	intermediate
		037/B	Block 021	B001	IVb	Milk tank filter	34	NO	NO	intermediate
		046/A	Block 028	B001	IVb	stable soil	34	NO	NO	intermediate
		048/A	Block 030	B001	IVb	stored manure	34	NO	NO	intermediate
		049/A	Block 031	B001	IVb	rectal swab from sic cow	34	NO	NO	intermediate
	MS6484	003/A	Block 003	B002	IVb	stored manure	39	NO	NO	intermediate
		059/A	Block 018	B002	IVb	slurry spreader	36	Yes	NO	intermediate
	MS6485	004/A	Block 004	B003	IVb	Maize cured forage	3	NO	NO	semi-intensive
		004/B	Block 005	B003	IVb	Maize cured forage	3	NO	NO	semi-intensive
	MS6486	008/A	Block 006	B004	IVb	Feeding through/corridor	3	NO	NO	semi-intensive
		008/B	Block 007	B004	IVb	Feeding through/corridor	3	NO	NO	semi-intensive
		099/A	Block 048	B004	IVb	Slurry drain	41	Yes	without information	semi-intensive
		009/A	Block 008	B005	IIa	stable soil	3	NO	NO	semi-intensive
	MS6487	009/B	Block 009	B006	IVb	stable soil	3	NO	NO	semi-intensive
		233/A	Block 104	B006	IVb	stored manure	5	NO	Yes	semi-intensive
		321/A	Block 145	B006	IVb	stable soil	17	NO	NO	semi-intensive
		409/A	Block 180	B006	IVb	stored manure	5	NO	Yes	semi-intensive
	MS6663	432/A	Block 181	B006	IVb	concentrate for dairy cows	21	Yes	NO	traditional
	MS6488	010/A	Block 010	B007	IVb	Slurry drain	3	NO	NO	semi-intensive
		013/A	Block 013	B007	IVb	rectal swab from sic cow	3	NO	NO	semi-intensive
		014/A	Block 014	B007	IVb	rectal swab from sic cow	3	NO	NO	semi-intensive
		018/A	Block 015	B007	IVb	Milk tank filter	17	NO	NO	semi-intensive
		029/A	Block 016	B007	IVb	slurry spreader	17	NO	NO	semi-intensive
		033/A	Block 017	B007	IVb	stored manure	17	NO	NO	semi-intensive
		015/A	Block 081	B007	IVb	rectal swab from sic cow	3	NO	NO	semi-intensive
		026/A	Block 082	B007	IVb	Feeding through/corridor	17	NO	NO	semi-intensive
		204/A	Block 091	B007	IVb	rectal swab from sic cow	41	Yes	without information	semi-intensive
		221/A	Block 098	B007	IVb	rectal swab from healthy cow	33	Yes	without information	intermediate
		228/A	Block 100	B007	IVb	green grass	5	NO	Yes	semi-intensive
	MS6489	011/A	Block 011	B008	IVb	slurry spreader	3	NO	NO	semi-intensive
		251/A	Block 108	B008	IVb	dry forage	19	NO	Yes	intermediate
	MS6490	012/A	Block 012	B009	IVb	stored manure	3	NO	NO	semi-intensive
		038/A	Block 022	B010	IIb	concentrate for dairy cows	34	NO	NO	intermediate
		065/A	Block 033	B010	IIb	concentrate for dairy cows	8	NO	without information	traditional
		071/A	Block 034	B010	IIb	Feeding through/corridor	8	NO	without information	traditional
		131/A	Block 070	B010	IIb	stable soil	34	NO	NO	intermediate
		294/A	Block 134	B010	IIb	stored manure	34	NO	NO	intermediate
		308/A	Block 139	B010	IIb	stable soil	8	NO	without information	traditional
		308/A	Block 140	B010	IIb	Slurry drain	8	NO	without information	traditional
		309/A	Block 141	B010	IIb	stored manure	8	NO	without information	traditional
		039/A	Block 023	B011	IVb	feed for heifers and calves	34	NO	NO	intermediate
	MS6492	156/A	Block 058	B011	IVb	dry forage	17	NO	NO	semi-intensive
		129/A	Block 069	B011	IVb	Maize cured forage	34	NO	NO	intermediate
		295/A	Block 136	B011	IVb	rectal swab from sic cow	34	NO	NO	intermediate
		296/A	Block 137	B011	IVb	rectal swab from sic cow	34	NO	NO	intermediate
		297/A	Block 138	B011	IVb	rectal swab from sic cow	34	NO	NO	intermediate
		452/A	Block 187	B011	IVb	stored manure	33	Yes	without information	intermediate
		039/B	Block 024	B012	IIb	feed for heifers and calves	34	NO	NO	intermediate
		045/A	Block 027	B012	IIb	Feeding through/corridor	34	NO	NO	intermediate
		136/A	Block 074	B012	IIb	rectal swab from sic cow	34	NO	NO	intermediate
		232/A	Block 103	B012	IIb	slurry spreader	5	NO	Yes	semi-intensive
		234/A	Block 105	B012	IIb	rectal swab from sic cow	5	NO	Yes	semi-intensive
		112/A	Block 121	B012	IIb	Feeding through/corridor	3	NO	NO	semi-intensive
		041/A	Block 025	B013	IIb	green grass	34	NO	NO	intermediate
		112/A	Block 065	B013	IIb	Feeding through/corridor	3	NO	NO	semi-intensive
		238/A	Block 107	B013	IIb	green grass	28	Yes	NO	traditional
		261/A	Block 114	B013	IIb	dry forage	21	Yes	NO	traditional
		262/A	Block 115	B013	IIb	Feeding through/corridor	21	Yes	NO	traditional
		263/B	Block 117	B013	IIb	stable soil	21	Yes	NO	traditional
		276/A	Block 123	B013	IIb	Slurry drain	3	NO	NO	semi-intensive
		042/A	Block 026	B014	IVb	dry forage	34	NO	NO	intermediate
		050/A	Block 032	B014	IVb	rectal swab from sic cow	34	NO	NO	intermediate
	MS6493	135/A	Block 073	B014	IVb	rectal swab from sic cow	34	NO	NO	intermediate
	MS6664	047/A	Block 029	B015	IVb	Slurry drain	34	NO	NO	intermediate
	MS6494	260/A	Block 113	B015	IVb	green grass	21	Yes	NO	traditional
		403/A	Block 178	B015	IVb	green grass	5	NO	Yes	semi-intensive
		072/A	Block 035	B016	IVb	stable soil	8	NO	without information	traditional
		202/A	Block 089	B016	IVb	slurry spreader	41	Yes	without information	semi-intensive
	MS6665	278/B	Block 127	B016	IVb	stored manure	3	NO	NO	semi-intensive
		084/A	Block 036	B017	IVb	Feeding through/corridor	25	NO	without information	traditional
		085/A	Block 037	B017	IVb	stable soil	25	NO	without information	traditional
		085/B	Block 038	B017	IVb	stable soil	25	NO	without information	traditional
		087/A	Block 040	B017	IVb	rectal swab from sic cow	25	NO	without information	traditional
		088/A	Block 041	B017	IVb	chicken manure	25	NO	without information	traditional
		187/A	Block 084	B017	IVb	stored manure	25	NO	without information	traditional
	MS6666	275/A	Block 122	B017	IVb	stable soil	3	NO	NO	semi-intensive
		086/A	Block 039	B018	IVb	stored manure	25	NO	without information	traditional
		091/A	Block 042	B018	IVb	Raw tank milk	41	Yes	without information	semi-intensive
		102/A	Block 051	B018	IVb	chicken manure	41	Yes	without information	semi-intensive
	MS6667	113/A	Block 053	B018	IVb	stable soil	3	NO	NO	semi-intensive
		196/A	Block 085	B018	IVb	dry forage	41	Yes	without information	semi-intensive
		200/A	Block 087	B018	IVb	stable soil	41	Yes	without information	semi-intensive
		203/A	Block 090	B018	IVb	stored manure	41	Yes	without information	semi-intensive
		205/A	Block 092	B018	IVb	rectal swab from healthy cow	41	Yes	without information	semi-intensive
		217/A	Block 095	B018	IVb	stable soil	33	Yes	without information	intermediate
		218/A	Block 096	B018	IVb	Slurry drain	33	Yes	without information	intermediate
		230/A	Block 101	B018	IVb	Feeding through/corridor	5	NO	Yes	semi-intensive
		292/A	Block 132	B018	IVb	stable soil	34	NO	NO	intermediate
		293/A	Block 133	B018	IVb	Slurry drain	34	NO	NO	intermediate
		294/B	Block 135	B018	IVb	stored manure	34	NO	NO	intermediate
		359/A	Block 161	B018	IVb	dry forage	41	Yes	without information	semi-intensive
		375/A	Block 163	B018	IVb	green grass	33	Yes	without information	intermediate
		380/A	Block 165	B018	IVb	stable soil	33	Yes	without information	intermediate
		381/A	Block 166	B018	IVb	Slurry drain	33	Yes	without information	intermediate
		095/A	Block 043	B019	IVb	dry forage	41	Yes	without information	semi-intensive
		097/A	Block 044	B019	IVb	Feeding through/corridor	41	Yes	without information	semi-intensive
		097/B	Block 045	B019	IVb	Feeding through/corridor	41	Yes	without information	semi-intensive
		098/A	Block 046	B019	IVb	stable soil	41	Yes	without information	semi-intensive
		098/B	Block 047	B019	IVb	stable soil	41	Yes	without information	semi-intensive
		100/A	Block 049	B020	IVb	stored manure	41	Yes	without information	semi-intensive
		101/A	Block 050	B021	IVb	rectal swab from sic cow	41	Yes	without information	semi-intensive
	MS6668	132/A	Block 071	B021	IVb	Slurry drain	34	NO	NO	intermediate
	MS6669	337/A	Block 154	B021	IVb	stable soil	36	Yes	NO	intermediate
		349/A	Block 160	B021	IVb	green grass	25	NO	without information	traditional
		112/A	Block 052	B022	IVb	Feeding through/corridor	3	NO	NO	semi-intensive
		278/A	Block 126	B022	IVb	stored manure	3	NO	NO	semi-intensive
	MS6670	328/A	Block 149	B022	IVb	chicken manure	17	NO	NO	semi-intensive
	MS6495	B04/114/A	Block 054	B023	IVb	Slurry drain	3	NO	NO	semi-intensive
	MS6496	115/A	Block 055	B024	IVb	slurry spreader	3	NO	NO	semi-intensive
		366/A	Block 162	B024	IVb	stored manure	41	Yes	without information	semi-intensive
	MS6671	395/A	Block 171	B024	IVb	rectal swab from sic cow	28	Yes	NO	traditional
		397/A	Block 173	B024	IVb	rectal swab from sic cow	28	Yes	NO	traditional
		140/A	Block 056	B025	IIa	concentrate for dairy cows	8	NO	without information	traditional
		143/A	Block 057	B025	IIa	Feeding through/corridor	8	NO	without information	traditional
		309/B	Block 142	B025	IIa	stored manure	8	NO	without information	traditional
	MS6497	159/A	Block 059	B026	IVb	stable soil	17	NO	NO	semi-intensive
		160/A	Block 060	B026	IVb	slurry spreader	17	NO	NO	semi-intensive
		161/A	Block 061	B026	IVb	stored manure	17	NO	NO	semi-intensive
		161/B	Block 062	B026	IVb	stored manure	17	NO	NO	semi-intensive
		162/A	Block 063	B026	IVb	rectal swab from sic cow	17	NO	NO	semi-intensive
		163/A	Block 064	B026	IVb	chicken manure	17	NO	NO	semi-intensive
		126/A	Block 083	B027	IIa	green grass	34	NO	NO	intermediate
		231/A	Block 102	B027	IIa	stable soil	5	NO	Yes	semi-intensive
	MS6498	B05/114/A	Block 066	B028	IVb	Slurry drain	3	NO	NO	semi-intensive
		116/A	Block 068	B028	IVb	stored manure	3	NO	NO	semi-intensive
		272/A	Block 120	B028	IVb	dry forage	3	NO	NO	semi-intensive
		276/B	Block 124	B028	IVb	Slurry drain	3	NO	NO	semi-intensive
		280/A	Block 129	B028	IVb	rectal swab from sic cow	3	NO	NO	semi-intensive
		115/A	Block 067	B029	IIb	slurry spreader	3	NO	NO	semi-intensive
		134/A	Block 072	B030	IVb	rectal swab from sic cow	34	NO	NO	intermediate
	MS6672	167/A	Block 075	B030	IVb	concentrate for dairy cows	36	Yes	NO	intermediate
		173/A	Block 079	B030	IVb	Slurry drain	36	Yes	NO	intermediate
	MS6673	324/A	Block 146	B030	IVb	stored manure	17	NO	NO	semi-intensive
	MS6499	169/A	Block 076	B031	IVb	green grass	36	Yes	NO	intermediate
		171/A	Block 077	B031	IVb	Feeding through/corridor	36	Yes	NO	intermediate
		172/A	Block 078	B031	IVb	stable soil	36	Yes	NO	intermediate
	MS6674	279/A	Block 128	B031	IVb	rectal swab from sic cow	3	NO	NO	semi-intensive
		336/A	Block 153	B031	IVb	Feeding through/corridor	36	Yes	NO	intermediate
	MS6500	174/A	Block 080	B032	IVb	slurry spreader	36	Yes	NO	intermediate
		335/A	Block 152	B032	IVb	dry forage	36	Yes	NO	intermediate
		338/A	Block 155	B032	IVb	Slurry drain	36	Yes	NO	intermediate
		393/A	Block 169	B032	IVb	stable soil	28	Yes	NO	traditional
		396/A	Block 172	B032	IVb	rectal swab from sic cow	28	Yes	NO	traditional
		421/A	Block 175	B032	IVb	Feeding through/corridor	19	NO	Yes	intermediate
		422/A	Block 176	B032	IVb	stable soil	19	NO	Yes	intermediate
		425/A	Block 177	B032	IVb	stored manure	19	NO	Yes	intermediate
		447/A	Block 184	B032	IVb	Feeding through/corridor	33	Yes	without information	intermediate
		451/A	Block 185	B032	IVb	stable soil	33	Yes	without information	intermediate
		448/A	Block 186	B032	IVb	Slurry drain	33	Yes	without information	intermediate
		449/A	Block 189	B032	IVb	rectal swab from healthy cow	33	Yes	without information	intermediate
		450/A	Block 190	B032	IVb	rectal swab from healthy cow	33	Yes	without information	intermediate
		472/A	Block 195	B032	IVb	Feeding through/corridor	5	NO	Yes	semi-intensive
		199/A	Block 086	B033	IIb	Feeding through/corridor	41	Yes	without information	semi-intensive
		473/A	Block 196	B033	IIb	stable soil	5	NO	Yes	semi-intensive
		201/A	Block 088	B034	IIa	Slurry drain	41	Yes	without information	semi-intensive
		206/A	Block 093	B035	IVb	rectal swab from healthy cow	41	Yes	without information	semi-intensive
		216/A	Block 094	B035	IVb	Feeding through/corridor	33	Yes	without information	intermediate
		219/A	Block 097	B035	IVb	stored manure	33	Yes	without information	intermediate
		222/A	Block 099	B036	IIb	rectal swab from healthy cow	33	Yes	without information	intermediate
		252/A	Block 109	B037	IIb	Feeding through/corridor	19	NO	Yes	intermediate
		254/A	Block 110	B037	IIb	slurry spreader	19	NO	Yes	intermediate
		255/A	Block 111	B037	IIb	stored manure	19	NO	Yes	intermediate
	MS6501	235/A	Block 106	B038	IVb	rectal swab from sic cow	5	NO	Yes	semi-intensive
	MS6675	499/A	Block 207	B038	IVb	Feeding through/corridor	21	Yes	NO	traditional
		500/A	Block 209	B038	IVb	stable soil	21	Yes	NO	traditional
		502/A	Block 211	B038	IVb	rectal swab from healthy cow	21	Yes	NO	traditional
	MS6677	255/B	Block 112	B039	IVb	stored manure	19	NO	Yes	intermediate
	MS6676	326/A	Block 147	B039	IVb	rectal swab from sic cow	17	NO	NO	semi-intensive
	MS6502	263/A	Block 116	B040	IVb	stable soil	21	Yes	NO	traditional
		494/A	Block 204	B040	IVb	Raw tank milk	21	Yes	NO	traditional
	MS6503	271/A	Block 119	B041	IVb	green grass	3	NO	NO	semi-intensive
		291/A	Block 131	B042	IIb	Feeding through/corridor	34	NO	NO	intermediate
	MS6678	277/B	Block 125	B043	IVb	slurry spreader	3	NO	NO	semi-intensive
	MS6504	281/A	Block 130	B044	IVb	rectal swab from sic cow	3	NO	NO	semi-intensive
		316-1/A	Block 143	B045	IIa	concentrate for dairy cows	17	NO	NO	semi-intensive
		332/A	Block 151	B045	IIa	concentrate for dairy cows	36	Yes	NO	intermediate
	MS6505	327/A	Block 148	B046	IVb	rectal swab from sic cow	17	NO	NO	semi-intensive
	MS6511	320/A	Block 144	B047	IVb	Feeding through/corridor	17	NO	NO	semi-intensive
		339/A	Block 156	B048	IIa	slurry spreader	36	Yes	NO	intermediate
	MS6506	340/A	Block 157	B049	IVb	stored manure	36	Yes	NO	intermediate
		342/A	Block 158	B049	IVb	rectal swab from sic cow	36	Yes	NO	intermediate
	MS6507	343/A	Block 159	B050	IVb	rectal swab from sic cow	36	Yes	NO	intermediate
		3797A	Block 164	B051	IVb	Feeding through/corridor	33	Yes	without information	intermediate
		382/A	Block 167	B051	IVb	stored manure	33	Yes	without information	intermediate
		394/A	Block 170	B052	IIa	stored manure	28	Yes	NO	traditional
	MS6508	398/A	Block 174	B053	IVb	chicken manure	28	Yes	NO	traditional
		403/B	Block 179	B053	IVb	green grass	5	NO	Yes	semi-intensive
		437/A	Block 183	B053	IVb	stable soil	21	Yes	NO	traditional
		384/A	Block 168	B054	IIb	rectal swab from sic cow	33	Yes	without information	intermediate
		454/A	Block 188	B054	IIb	stored manure	33	Yes	without information	intermediate
		436/A	Block 182	B056	IIb	Feeding through/corridor	21	Yes	NO	traditional
		459/A	Block 192	B056	IIb	stable soil	28	Yes	NO	traditional
		499/B	Block 208	B056	IIb	Feeding through/corridor	21	Yes	NO	traditional
		450/B	Block 191	B058	IVb	chicken manure	33	Yes	without information	intermediate
		489/A	Block 201	B058	IVb	slurry spreader	19	NO	Yes	intermediate
		490/A	Block 202	B058	IVb	stored manure	19	NO	Yes	intermediate
		492/A	Block 203	B058	IVb	rectal swab from healthy cow	19	NO	Yes	intermediate
		468/A	Block 193	B059	IIa	concentrate for dairy cows	5	NO	Yes	semi-intensive
		468/B	Block 194	B059	IIa	concentrate for dairy cows	5	NO	Yes	semi-intensive
		496/A	Block 205	B060	IIa	concentrate for dairy cows	21	Yes	NO	traditional
	MS6509	501/A	Block 210	B061	IVb	stored manure	21	Yes	NO	traditional
		475/A	Block 197	B062	IIb	stored manure	5	NO	Yes	semi-intensive
	MS6510	480/A	Block 198	B063	IVb	Milk tank filter	19	NO	Yes	intermediate
		487/A	Block 199	B063	IVb	Feeding through/corridor	19	NO	Yes	intermediate
		498/A	Block 206	B063	IVb	dry forage	21	Yes	NO	traditional
		488/A	Block 200	B064	IIb	stable soil	19	NO	Yes	intermediate
		328/C	Block 150	B065	IIa	chicken manure	17	NO	NO	semi-intensive
		264/A	Block 118	B066	IIb	stored manure	21	Yes	NO	traditional
