# Supplementary material for: Prevalence and Population Diversity of Listeria monocytogenes Isolated from Dairy Cattle Farms in the Cantabria Region of Spain
Source: Animals (Basel). 2022 Sep 19;12(18):2477. doi: 10.3390/ani12182477 (PMC9495194; doi:10.3390/ani12182477)
Supplement: Supplementary file 1 [file animals-12-02477-s001.zip › Table S2.xlsx]

## Sheet: Φύλλο1
		Table S2: Assembly statistics of the Listeria moncytogenes isolates
		Sample	Reads	Average Read Length (bp)	Contigs	Genome Length (bp)	N50 (bp)	GC content	Depth	Percent ID
		MS6484	601942	275	31	2883864	436615	37.93	57X	96.21
		MS6485	524940	279	22	2972909	545031	37.95	49X	95.22
		MS6486	973584	280	43	2906504	383253	37.92	93X	96.57
		MS6487	704564	281	82	2951280	238029	37.89	67X	95.79
		MS6488	638450	279	27	2935649	507660	37.91	60X	95.83
		MS6489	686580	280	40	2904301	286004	37.97	66X	96.50
		MS6490	752058	284	132	2973431	101954	37.85	71X	95.67
		MS6491	589376	283	32	2924829	429482	37.93	57X	95.99
		MS6492	542904	284	32	2926548	321280	37.92	52X	96.02
		MS6493	771332	279	85	2936122	189395	37.95	73X	95.73
		MS6494	1004202	277	25	2923299	540885	37.92	95X	96.24
		MS6495	895538	278	80	2964764	244181	37.85	83X	95.32
		MS6496	899070	277	75	2919304	454525	37.86	85X	96.08
		MS6497	1068072	279	24	2919821	558480	37.91	102X	95.82
		MS6498	534962	282	20	2950877	540470	37.82	51X	95.53
		MS6499	669394	282	31	2923231	293597	37.92	64X	96.28
		MS6500	673438	280	23	2912411	540464	37.84	64X	96.11
		MS6501	573204	284	40	2958108	198820	37.92	55X	94.73
		MS6502	577092	285	31	2970125	303458	37.95	55X	93.19
		MS6503	591702	284	22	2969391	403169	37.94	56X	93.28
		MS6504	751166	284	31	2902024	383253	37.9	73X	96.60
		MS6505	688366	284	20	2921854	1476931	37.91	66X	95.92
		MS6506	681120	279	22	2947314	466977	37.88	64X	95.88
		MS6507	944550	277	104	2978690	151526	38	87X	93.49
		MS6508	682434	282	81	2907636	204892	37.98	66X	96.56
		MS6509	615766	282	50	2947299	422671	37.92	58X	95.79
		MS6510	733206	283	78	2931110	142878	38.02	70X	94.18
		MS6511	810026	280	37	2943352	545029	37.95	77X	95.84
		MS6661	794468	273	26	2925289	476880	37.93	74X	95.83
		MS6663	705028	273	37	2940695	422940	37.89	65X	96.02
		MS6664	704438	272	18	2949839	1497019	37.82	64X	95.80
		MS6665	928684	275	31	2964501	1556611	37.88	86X	95.97
		MS6666	749126	264	26	2887654	510481	37.93	68X	96.28
		MS6667	731110	272	40	2918082	383253	37.9	68X	96.08
		MS6668	959892	274	24	2885849	510480	37.92	91X	96.80
		MS6669	775522	240	27	2884182	510485	37.92	64X	95.64
		MS6670	907914	275	107	2998116	112348	37.84	83X	95.86
		MS6671	963236	274	84	2966711	244533	37.86	88X	95.77
		MS6672	939094	274	95	2925588	187135	37.93	87X	96.87
		MS6673	828944	275	26	2926925	501970	37.95	77X	96.86
		MS6674	689634	277	20	2932170	541445	37.9	65X	96.02
		MS6675	714104	273	34	2942577	422671	37.9	66X	96.32
		MS6676	637004	276	31	2965175	410339	37.82	59X	95.34
		MS6677	713814	277	37	2916837	477430	37.92	67X	97.01
		MS6678	585288	276	28	2949781	498686	37.89	54X	95.54
