# Supplementary material for: Prevalence and Population Diversity of Listeria monocytogenes Isolated from Dairy Cattle Farms in the Cantabria Region of Spain
Source: Animals (Basel). 2022 Sep 19;12(18):2477. doi: 10.3390/ani12182477 (PMC9495194; doi:10.3390/ani12182477)
Supplement: Supplementary file 1 [file animals-12-02477-s001.zip › Table S3.xlsx]

## Sheet: mob
			Table S3: Genes involved in conjugation/mobilization of plasmids detected in the Listeria monocytogenes Isolates using a custom blast database in blastx
	#Sequence Id	Type	Start	Stop	Strand	Locus Tag	Product	DbXrefs
MS6484_S14	contig_1	cds	348930	349214	-	OJFCGN_01895	Mobile element protein	RefSeq:WP_003724764.1, SO:0001217, UniParc:UPI000035CF3A, UniRef:UniRef100_A0A2Z5C205, UniRef:UniRef50_A0A3H2VUD5, UniRef:UniRef90_A0A1D2ITM0
MS6485_S15	contig_1	cds	98357	99748	-	LIAKCI_00475	Relaxase/mobilization nuclease domain-containing protein	SO:0001217, UniRef:UniRef50_W7C5Z5, UniRef:UniRef90_A0A7U7NRH9
	contig_1	cds	269374	269658	-	LIAKCI_01380	Mobile element protein	RefSeq:WP_003731459.1, SO:0001217, UniParc:UPI0000F539B2, UniRef:UniRef100_A0A3T2NYI7, UniRef:UniRef50_A0A3H2VUD5, UniRef:UniRef90_A0A1D2ITM0
MS6486_S16	contig_1	cds	358081	358365	+	IEGALD_01835	Mobile element protein	RefSeq:WP_003731459.1, SO:0001217, UniParc:UPI0000F539B2, UniRef:UniRef100_A0A3T2NYI7, UniRef:UniRef50_A0A3H2VUD5, UniRef:UniRef90_A0A1D2ITM0
MS6487_S17	contig_3	cds	286964	287248	-	GELBAB_06705	Mobile element protein	RefSeq:WP_003731459.1, SO:0001217, UniParc:UPI0000F539B2, UniRef:UniRef100_A0A3T2NYI7, UniRef:UniRef50_A0A3H2VUD5, UniRef:UniRef90_A0A1D2ITM0
MS6488_S18	contig_1	cds	108605	109993	-	APNOLF_00515	Relaxase/mobilization nuclease domain-containing protein	SO:0001217, UniRef:UniRef50_W7C5Z5, UniRef:UniRef90_A0A7U7NRH9
	contig_1	cds	279619	279903	-	APNOLF_01420	Mobile element protein	RefSeq:WP_003731459.1, SO:0001217, UniParc:UPI0000F539B2, UniRef:UniRef100_A0A3T2NYI7, UniRef:UniRef50_A0A3H2VUD5, UniRef:UniRef90_A0A1D2ITM0
MS6489_S19	contig_4	cds	98315	99706	-	CGFNNG_03630	Relaxase/mobilization nuclease domain-containing protein	SO:0001217, UniRef:UniRef50_W7C5Z5, UniRef:UniRef90_A0A7U7NRH9
	contig_16	cds	63176	63460	+	CGFNNG_10690	Mobile element protein	RefSeq:WP_003731459.1, SO:0001217, UniParc:UPI0000F539B2, UniRef:UniRef100_A0A3T2NYI7, UniRef:UniRef50_A0A3H2VUD5, UniRef:UniRef90_A0A1D2ITM0
MS6490_S20	contig_7	cds	94878	95162	-	NBKHGK_05560	Mobile element protein	RefSeq:WP_003731459.1, SO:0001217, UniParc:UPI0000F539B2, UniRef:UniRef100_A0A3T2NYI7, UniRef:UniRef50_A0A3H2VUD5, UniRef:UniRef90_A0A1D2ITM0
	contig_22	cds	1940	2281	-	NBKHGK_11965	MobC family plasmid mobilization relaxosome protein	RefSeq:WP_036086715.1, SO:0001217, UniParc:UPI00051DF5D3, UniRef:UniRef100_A0A099W8T1, UniRef:UniRef50_A0A5Z1JGM7, UniRef:UniRef90_A0A5Z1JGM7
MS6491_S21	contig_3	cds	271317	271601	-	GBJFBF_06700	Mobile element protein	RefSeq:WP_003724764.1, SO:0001217, UniParc:UPI000035CF3A, UniRef:UniRef100_A0A2Z5C205, UniRef:UniRef50_A0A3H2VUD5, UniRef:UniRef90_A0A1D2ITM0
MS6492_S22	contig_1	cds	27598	27882	+	HMFEMB_00120	Mobile element protein	RefSeq:WP_003724764.1, SO:0001217, UniParc:UPI000035CF3A, UniRef:UniRef100_A0A2Z5C205, UniRef:UniRef50_A0A3H2VUD5, UniRef:UniRef90_A0A1D2ITM0
	contig_1	cds	291891	292202	+	HMFEMB_01475	Mobilization protein	RefSeq:WP_003724640.1, SO:0001217, UniParc:UPI00003CA8C4, UniRef:UniRef100_A0A5Z1JBF4, UniRef:UniRef50_A0A099VY80, UniRef:UniRef90_A0A5Z1JBF4
	contig_1	cds	292388	292729	+	HMFEMB_01480	MobC family plasmid mobilization relaxosome protein	RefSeq:WP_003724641.1, SO:0001217, UniParc:UPI00003CA8C5, UniRef:UniRef100_A0A5Z1JGM7, UniRef:UniRef50_A0A5Z1JGM7, UniRef:UniRef90_A0A5Z1JGM7
	contig_1	cds	292678	294012	+	HMFEMB_01485	Relaxase/mobilization nuclease domain-containing protein	RefSeq:WP_003724755.1, SO:0001217, UniParc:UPI00003CA900, UniRef:UniRef100_A0A5Z1J8K9, UniRef:UniRef50_W7C5Z5, UniRef:UniRef90_A0A5Z1J8K9
MS6493_S23	contig_1	cds	159111	159395	+	PKMLDG_00840	Mobile element protein	RefSeq:WP_003724764.1, SO:0001217, UniParc:UPI000035CF3A, UniRef:UniRef100_A0A2Z5C205, UniRef:UniRef50_A0A3H2VUD5, UniRef:UniRef90_A0A1D2ITM0
MS6494_S24	contig_1	cds	860334	860618	-	JILOBM_04405	Mobile element protein	RefSeq:WP_003724764.1, SO:0001217, UniParc:UPI000035CF3A, UniRef:UniRef100_A0A2Z5C205, UniRef:UniRef50_A0A3H2VUD5, UniRef:UniRef90_A0A1D2ITM0
MS6495_S25	contig_3	cds	20820	21104	+	DMPAPM_05565	Mobile element protein	RefSeq:WP_003731459.1, SO:0001217, UniParc:UPI0000F539B2, UniRef:UniRef100_A0A3T2NYI7, UniRef:UniRef50_A0A3H2VUD5, UniRef:UniRef90_A0A1D2ITM0
	contig_3	cds	284594	284935	+	DMPAPM_06925	MobC family plasmid mobilization relaxosome protein	RefSeq:WP_036086715.1, SO:0001217, UniParc:UPI00051DF5D3, UniRef:UniRef100_A0A099W8T1, UniRef:UniRef50_A0A5Z1JGM7, UniRef:UniRef90_A0A5Z1JGM7
MS6496_S26	contig_3	cds	93179	93520	-	KHKDKE_05670	MobC family plasmid mobilization relaxosome protein	RefSeq:WP_036086715.1, SO:0001217, UniParc:UPI00051DF5D3, UniRef:UniRef100_A0A099W8T1, UniRef:UniRef50_A0A5Z1JGM7, UniRef:UniRef90_A0A5Z1JGM7
	contig_3	cds	357009	357293	-	KHKDKE_07030	Mobile element protein	RefSeq:WP_003731459.1, SO:0001217, UniParc:UPI0000F539B2, UniRef:UniRef100_A0A3T2NYI7, UniRef:UniRef50_A0A3H2VUD5, UniRef:UniRef90_A0A1D2ITM0
MS6497_S27	contig_1	cds	898431	898715	-	MEBPFC_04715	Mobile element protein	RefSeq:WP_003724764.1, SO:0001217, UniParc:UPI000035CF3A, UniRef:UniRef100_A0A2Z5C205, UniRef:UniRef50_A0A3H2VUD5, UniRef:UniRef90_A0A1D2ITM0
MS6498_S28	contig_1	cds	605510	605851	-	AKENLH_03105	MobC family plasmid mobilization relaxosome protein	RefSeq:WP_036086715.1, SO:0001217, UniParc:UPI00051DF5D3, UniRef:UniRef100_A0A099W8T1, UniRef:UniRef50_A0A5Z1JGM7, UniRef:UniRef90_A0A5Z1JGM7
	contig_1	cds	869341	869625	-	AKENLH_04465	Mobile element protein	RefSeq:WP_003731459.1, SO:0001217, UniParc:UPI0000F539B2, UniRef:UniRef100_A0A3T2NYI7, UniRef:UniRef50_A0A3H2VUD5, UniRef:UniRef90_A0A1D2ITM0
MS6499_S29	contig_2	cds	159203	159487	+	JBFIAL_03840	Mobile element protein	RefSeq:WP_003724764.1, SO:0001217, UniParc:UPI000035CF3A, UniRef:UniRef100_A0A2Z5C205, UniRef:UniRef50_A0A3H2VUD5, UniRef:UniRef90_A0A1D2ITM0
MS6500_S30	contig_2	cds	2556	2897	-	GNCMGD_02920	MobC family plasmid mobilization relaxosome protein	RefSeq:WP_036086715.1, SO:0001217, UniParc:UPI00051DF5D3, UniRef:UniRef100_A0A099W8T1, UniRef:UniRef50_A0A5Z1JGM7, UniRef:UniRef90_A0A5Z1JGM7
	contig_2	cds	266386	266670	-	GNCMGD_04280	Mobile element protein	RefSeq:WP_003731459.1, SO:0001217, UniParc:UPI0000F539B2, UniRef:UniRef100_A0A3T2NYI7, UniRef:UniRef50_A0A3H2VUD5, UniRef:UniRef90_A0A1D2ITM0
MS6501_S31	contig_2	cds	268605	268889	-	LAKFBI_03820	Mobile element protein	RefSeq:WP_003724764.1, SO:0001217, UniParc:UPI000035CF3A, UniRef:UniRef100_A0A2Z5C205, UniRef:UniRef50_A0A3H2VUD5, UniRef:UniRef90_A0A1D2ITM0
	contig_2	cds	311698	312606	-	LAKFBI_04015	conjugal transfer protein	SO:0001217, UniRef:UniRef50_A0A0N0NYU2, UniRef:UniRef90_UPI000E6D0876
	contig_2	cds	318099	318491	-	LAKFBI_04035	Conjugative transposon membrane protein	SO:0001217, UniRef:UniRef50_R2PZM0, UniRef:UniRef90_A0A0S3K9S5
	contig_2	cds	320124	320345	-	LAKFBI_04050	Conjugal transfer protein	RefSeq:WP_010818494.1, SO:0001217, UniParc:UPI0003309267, UniRef:UniRef100_A0A0S3K9W4, UniRef:UniRef50_Q8Y810, UniRef:UniRef90_A0A0S3K9W4
	contig_2	cds	324214	324579	-	LAKFBI_04075	Conjugal transfer protein	RefSeq:WP_176903824.1, SO:0001217, UniParc:UPI0015A2165C, UniRef:UniRef100_UPI0015A2165C, UniRef:UniRef50_G2SYB2, UniRef:UniRef90_A0A0S3K9Y0
	contig_2	cds	324591	324905	-	LAKFBI_04080	Conjugal transfer protein	SO:0001217, UniRef:UniRef50_Q8Y805, UniRef:UniRef90_A0A0S3K9N5
MS6502_S32	contig_2	cds	157776	158060	+	KIMNJG_03020	Mobile element protein	RefSeq:WP_003724764.1, SO:0001217, UniParc:UPI000035CF3A, UniRef:UniRef100_A0A2Z5C205, UniRef:UniRef50_A0A3H2VUD5, UniRef:UniRef90_A0A1D2ITM0
MS6503_S33	contig_2	cds	157981	158265	+	INPMLL_03805	Mobile element protein	RefSeq:WP_003724764.1, SO:0001217, UniParc:UPI000035CF3A, UniRef:UniRef100_A0A2Z5C205, UniRef:UniRef50_A0A3H2VUD5, UniRef:UniRef90_A0A1D2ITM0
MS6504_S34	contig_1	cds	358093	358377	+	BOHCGG_01835	Mobile element protein	RefSeq:WP_003731459.1, SO:0001217, UniParc:UPI0000F539B2, UniRef:UniRef100_A0A3T2NYI7, UniRef:UniRef50_A0A3H2VUD5, UniRef:UniRef90_A0A1D2ITM0
MS6505_S35	contig_1	cds	860238	860522	-	FNGCAI_04395	Mobile element protein	RefSeq:WP_003731459.1, SO:0001217, UniParc:UPI0000F539B2, UniRef:UniRef100_A0A3T2NYI7, UniRef:UniRef50_A0A3H2VUD5, UniRef:UniRef90_A0A1D2ITM0
MS6506_S36	contig_3	cds	73239	73523	+	ELCHMO_05505	Mobile element protein	RefSeq:WP_003731459.1, SO:0001217, UniParc:UPI0000F539B2, UniRef:UniRef100_A0A3T2NYI7, UniRef:UniRef50_A0A3H2VUD5, UniRef:UniRef90_A0A1D2ITM0
	contig_3	cds	337012	337353	+	ELCHMO_06865	MobC family plasmid mobilization relaxosome protein	RefSeq:WP_036086715.1, SO:0001217, UniParc:UPI00051DF5D3, UniRef:UniRef100_A0A099W8T1, UniRef:UniRef50_A0A5Z1JGM7, UniRef:UniRef90_A0A5Z1JGM7
MS6507_S37	contig_1	cds	859589	859873	-	BABDKI_04370	Mobile element protein	RefSeq:WP_003724764.1, SO:0001217, UniParc:UPI000035CF3A, UniRef:UniRef100_A0A2Z5C205, UniRef:UniRef50_A0A3H2VUD5, UniRef:UniRef90_A0A1D2ITM0
MS6508_S38	contig_13	cds	70096	70380	-	MDCNPI_10425	Mobile element protein	RefSeq:WP_003731459.1, SO:0001217, UniParc:UPI0000F539B2, UniRef:UniRef100_A0A3T2NYI7, UniRef:UniRef50_A0A3H2VUD5, UniRef:UniRef90_A0A1D2ITM0
	contig_18	cds	61589	62980	+	MDCNPI_12230	Relaxase/mobilization nuclease domain-containing protein	SO:0001217, UniRef:UniRef50_W7C5Z5, UniRef:UniRef90_A0A7U7NRH9
	contig_44	cds	216	890	-	MDCNPI_14645	mobilization protein	SO:0001217, UniRef:UniRef50_UPI0011451932
	contig_46	oriT	466	540	?		origin of transfer
MS6509_S39	contig_1	cds	270671	270955	-	KOAMPB_01395	Mobile element protein	RefSeq:WP_003731459.1, SO:0001217, UniParc:UPI0000F539B2, UniRef:UniRef100_A0A3T2NYI7, UniRef:UniRef50_A0A3H2VUD5, UniRef:UniRef90_A0A1D2ITM0
MS6510_S40	contig_2	cds	8381	8665	+	IMDFMJ_01515	Mobile element protein	RefSeq:WP_003724764.1, SO:0001217, UniParc:UPI000035CF3A, UniRef:UniRef100_A0A2Z5C205, UniRef:UniRef50_A0A3H2VUD5, UniRef:UniRef90_A0A1D2ITM0
MS6511_S41	contig_1	cds	349774	350058	+	AOIEPA_01815	Mobile element protein	RefSeq:WP_003731459.1, SO:0001217, UniParc:UPI0000F539B2, UniRef:UniRef100_A0A3T2NYI7, UniRef:UniRef50_A0A3H2VUD5, UniRef:UniRef90_A0A1D2ITM0
	contig_1	cds	519684	521075	+	AOIEPA_02720	Relaxase/mobilization nuclease domain-containing protein	SO:0001217, UniRef:UniRef50_W7C5Z5, UniRef:UniRef90_A0A7U7NRH9
	contig_31	cds	2	484	+	AOIEPA_15040	TIGR03752 family integrating conjugative element protein	SO:0001217, UniRef:UniRef50_UPI0007EAB15A
MS6661_S27	contig_1	cds	383707	383991	-	LHMNAG_02040	Mobile element protein	RefSeq:WP_003724764.1, SO:0001217, UniParc:UPI000035CF3A, UniRef:UniRef100_A0A2Z5C205, UniRef:UniRef50_A0A3H2VUD5, UniRef:UniRef90_A0A1D2ITM0
MS6663_S29	contig_1	cds	862367	862651	-	KILNLC_04410	Mobile element protein	RefSeq:WP_003731459.1, SO:0001217, UniParc:UPI0000F539B2, UniRef:UniRef100_A0A3T2NYI7, UniRef:UniRef50_A0A3H2VUD5, UniRef:UniRef90_A0A1D2ITM0
	contig_20	oriT	368	454	?		origin of transfer
MS6664_S30	contig_1	cds	605523	605864	-	PHEDOK_03105	MobC family plasmid mobilization relaxosome protein	RefSeq:WP_036086715.1, SO:0001217, UniParc:UPI00051DF5D3, UniRef:UniRef100_A0A099W8T1, UniRef:UniRef50_A0A5Z1JGM7, UniRef:UniRef90_A0A5Z1JGM7
	contig_1	cds	869353	869637	-	PHEDOK_04465	Mobile element protein	RefSeq:WP_003731459.1, SO:0001217, UniParc:UPI0000F539B2, UniRef:UniRef100_A0A3T2NYI7, UniRef:UniRef50_A0A3H2VUD5, UniRef:UniRef90_A0A1D2ITM0
MS6665_S31	contig_1	cds	652379	652720	-	FBPDIF_03435	MobC family plasmid mobilization relaxosome protein	RefSeq:WP_036086715.1, SO:0001217, UniParc:UPI00051DF5D3, UniRef:UniRef100_A0A099W8T1, UniRef:UniRef50_A0A5Z1JGM7, UniRef:UniRef90_A0A5Z1JGM7
	contig_1	cds	916210	916494	-	FBPDIF_04800	Mobile element protein	RefSeq:WP_003731459.1, SO:0001217, UniParc:UPI0000F539B2, UniRef:UniRef100_A0A3T2NYI7, UniRef:UniRef50_A0A3H2VUD5, UniRef:UniRef90_A0A1D2ITM0
	contig_15	oriT	95	188	?		origin of transfer
MS6666_S32	contig_1	cds	348342	348626	+	BLBELC_01805	Mobile element protein	RefSeq:WP_003724764.1, SO:0001217, UniParc:UPI000035CF3A, UniRef:UniRef100_A0A2Z5C205, UniRef:UniRef50_A0A3H2VUD5, UniRef:UniRef90_A0A1D2ITM0
	contig_1	cds	612635	612946	+	BLBELC_03160	Mobilization protein	RefSeq:WP_003724640.1, SO:0001217, UniParc:UPI00003CA8C4, UniRef:UniRef100_A0A5Z1JBF4, UniRef:UniRef50_A0A099VY80, UniRef:UniRef90_A0A5Z1JBF4
	contig_1	cds	613132	613473	+	BLBELC_03165	MobC family plasmid mobilization relaxosome protein	RefSeq:WP_003724641.1, SO:0001217, UniParc:UPI00003CA8C5, UniRef:UniRef100_A0A5Z1JGM7, UniRef:UniRef50_A0A5Z1JGM7, UniRef:UniRef90_A0A5Z1JGM7
	contig_1	cds	613422	614756	+	BLBELC_03170	Relaxase/mobilization nuclease domain-containing protein	RefSeq:WP_003724755.1, SO:0001217, UniParc:UPI00003CA900, UniRef:UniRef100_A0A5Z1J8K9, UniRef:UniRef50_W7C5Z5, UniRef:UniRef90_A0A5Z1J8K9
MS6667_S33	contig_1	cds	862378	862662	-	AHJELK_04415	Mobile element protein	RefSeq:WP_003731459.1, SO:0001217, UniParc:UPI0000F539B2, UniRef:UniRef100_A0A3T2NYI7, UniRef:UniRef50_A0A3H2VUD5, UniRef:UniRef90_A0A1D2ITM0
MS6668_S34	contig_1	cds	30657	31991	-	KAJMGO_00210	Relaxase/mobilization nuclease domain-containing protein	RefSeq:WP_003724755.1, SO:0001217, UniParc:UPI00003CA900, UniRef:UniRef100_A0A5Z1J8K9, UniRef:UniRef50_W7C5Z5, UniRef:UniRef90_A0A5Z1J8K9
	contig_1	cds	31940	32281	-	KAJMGO_00215	MobC family plasmid mobilization relaxosome protein	RefSeq:WP_003724641.1, SO:0001217, UniParc:UPI00003CA8C5, UniRef:UniRef100_A0A5Z1JGM7, UniRef:UniRef50_A0A5Z1JGM7, UniRef:UniRef90_A0A5Z1JGM7
	contig_1	cds	32467	32778	-	KAJMGO_00220	Mobilization protein	RefSeq:WP_003724640.1, SO:0001217, UniParc:UPI00003CA8C4, UniRef:UniRef100_A0A5Z1JBF4, UniRef:UniRef50_A0A099VY80, UniRef:UniRef90_A0A5Z1JBF4
	contig_1	cds	296787	297071	-	KAJMGO_01575	Mobile element protein	RefSeq:WP_003724764.1, SO:0001217, UniParc:UPI000035CF3A, UniRef:UniRef100_A0A2Z5C205, UniRef:UniRef50_A0A3H2VUD5, UniRef:UniRef90_A0A1D2ITM0
MS6669_S35	contig_1	cds	348342	348626	+	DFMEMI_01805	Mobile element protein	RefSeq:WP_003724764.1, SO:0001217, UniParc:UPI000035CF3A, UniRef:UniRef100_A0A2Z5C205, UniRef:UniRef50_A0A3H2VUD5, UniRef:UniRef90_A0A1D2ITM0
	contig_1	cds	612634	612945	+	DFMEMI_03165	Mobilization protein	RefSeq:WP_003724640.1, SO:0001217, UniParc:UPI00003CA8C4, UniRef:UniRef100_A0A5Z1JBF4, UniRef:UniRef50_A0A099VY80, UniRef:UniRef90_A0A5Z1JBF4
	contig_1	cds	613131	613472	+	DFMEMI_03170	MobC family plasmid mobilization relaxosome protein	RefSeq:WP_003724641.1, SO:0001217, UniParc:UPI00003CA8C5, UniRef:UniRef100_A0A5Z1JGM7, UniRef:UniRef50_A0A5Z1JGM7, UniRef:UniRef90_A0A5Z1JGM7
	contig_1	cds	613421	614755	+	DFMEMI_03175	Relaxase/mobilization nuclease domain-containing protein	RefSeq:WP_003724755.1, SO:0001217, UniParc:UPI00003CA900, UniRef:UniRef100_A0A5Z1J8K9, UniRef:UniRef50_W7C5Z5, UniRef:UniRef90_A0A5Z1J8K9
	contig_20	oriT	180	357	?		origin of transfer
	contig_22	cds	3	467	-	DFMEMI_14665	shufflon system plasmid conjugative transfer pilus tip adhesin PilV	SO:0001217, UniRef:UniRef50_UPI0011E99F68, UniRef:UniRef90_UPI0011E99F68
MS6670_S36	contig_6	cds	89768	90052	-	MPKJMD_06090	Mobile element protein	RefSeq:WP_003731459.1, SO:0001217, UniParc:UPI0000F539B2, UniRef:UniRef100_A0A3T2NYI7, UniRef:UniRef50_A0A3H2VUD5, UniRef:UniRef90_A0A1D2ITM0
	contig_10	cds	93108	94499	-	MPKJMD_08535	Relaxase/mobilization nuclease domain-containing protein	RefSeq:WP_202881133.1, SO:0001217, UniParc:UPI00074D6693, UniRef:UniRef100_UPI00074D6693, UniRef:UniRef50_W7C5Z5, UniRef:UniRef90_A0A7U7NRH9
MS6671_S37	contig_5	cds	20820	21104	+	FJHNKO_09060	Mobile element protein	RefSeq:WP_003731459.1, SO:0001217, UniParc:UPI0000F539B2, UniRef:UniRef100_A0A3T2NYI7, UniRef:UniRef50_A0A3H2VUD5, UniRef:UniRef90_A0A1D2ITM0
	contig_5	cds	284593	284934	+	FJHNKO_10420	MobC family plasmid mobilization relaxosome protein	RefSeq:WP_036086715.1, SO:0001217, UniParc:UPI00051DF5D3, UniRef:UniRef100_A0A099W8T1, UniRef:UniRef50_A0A5Z1JGM7, UniRef:UniRef90_A0A5Z1JGM7
MS6672_S38	contig_1	cds	158204	158488	+	FAIKBN_00830	Mobile element protein	RefSeq:WP_003731459.1, SO:0001217, UniParc:UPI0000F539B2, UniRef:UniRef100_A0A3T2NYI7, UniRef:UniRef50_A0A3H2VUD5, UniRef:UniRef90_A0A1D2ITM0
	contig_1	cds	421977	422318	+	FAIKBN_02190	MobC family plasmid mobilization relaxosome protein	RefSeq:WP_036086715.1, SO:0001217, UniParc:UPI00051DF5D3, UniRef:UniRef100_A0A099W8T1, UniRef:UniRef50_A0A5Z1JGM7, UniRef:UniRef90_A0A5Z1JGM7
MS6673_S39	contig_1	cds	387078	387362	-	BCICDE_02045	Mobile element protein	RefSeq:WP_003724764.1, SO:0001217, UniParc:UPI000035CF3A, UniRef:UniRef100_A0A2Z5C205, UniRef:UniRef50_A0A3H2VUD5, UniRef:UniRef90_A0A1D2ITM0
MS6674_S40	contig_1	cds	860416	860700	-	GDCDFO_04405	Mobile element protein	RefSeq:WP_003724764.1, SO:0001217, UniParc:UPI000035CF3A, UniRef:UniRef100_A0A2Z5C205, UniRef:UniRef50_A0A3H2VUD5, UniRef:UniRef90_A0A1D2ITM0
MS6675_S41	contig_1	cds	862336	862620	-	LEDDPK_04410	Mobile element protein	RefSeq:WP_003731459.1, SO:0001217, UniParc:UPI0000F539B2, UniRef:UniRef100_A0A3T2NYI7, UniRef:UniRef50_A0A3H2VUD5, UniRef:UniRef90_A0A1D2ITM0
MS6676_S42	contig_2	cds	379762	380046	-	OLNLHO_04590	Mobile element protein	RefSeq:WP_003731459.1, SO:0001217, UniParc:UPI0000F539B2, UniRef:UniRef100_A0A3T2NYI7, UniRef:UniRef50_A0A3H2VUD5, UniRef:UniRef90_A0A1D2ITM0
	contig_3	cds	237903	238922	-	OLNLHO_05940	Conjugal transfer protein	RefSeq:WP_003744477.1, SO:0001217, UniParc:UPI0002104A9D, UniRef:UniRef100_A0A394XR75, UniRef:UniRef50_A0AGR2, UniRef:UniRef90_E6IBZ4
	contig_12	cds	13669	14577	-	OLNLHO_13590	conjugal transfer protein	SO:0001217, UniRef:UniRef50_A0A0N0NYU2, UniRef:UniRef90_UPI000E6D0876
	contig_12	cds	20070	20462	-	OLNLHO_13610	Conjugative transposon membrane protein	SO:0001217, UniRef:UniRef50_R2PZM0, UniRef:UniRef90_A0A0S3K9S5
	contig_12	cds	21920	22141	-	OLNLHO_13625	Conjugal transfer protein	RefSeq:WP_010818494.1, SO:0001217, UniParc:UPI0003309267, UniRef:UniRef100_A0A0S3K9W4, UniRef:UniRef50_Q8Y810, UniRef:UniRef90_A0A0S3K9W4
	contig_12	cds	25599	25913	-	OLNLHO_13650	Conjugal transfer protein	RefSeq:WP_167620722.1, SO:0001217, UniParc:UPI00138837CA, UniRef:UniRef100_UPI00138837CA, UniRef:UniRef50_Q8Y805, UniRef:UniRef90_A0A0S3K9N5
MS6677_S43	contig_1	cds	428863	429147	-	IDEBHE_02405	Mobile element protein	RefSeq:WP_003731459.1, SO:0001217, UniParc:UPI0000F539B2, UniRef:UniRef100_A0A3T2NYI7, UniRef:UniRef50_A0A3H2VUD5, UniRef:UniRef90_A0A1D2ITM0
MS6678_S44	contig_1	cds	358093	358377	+	ANGNOM_01835	Mobile element protein	RefSeq:WP_003731459.1, SO:0001217, UniParc:UPI0000F539B2, UniRef:UniRef100_A0A3T2NYI7, UniRef:UniRef50_A0A3H2VUD5, UniRef:UniRef90_A0A1D2ITM0
