# Supplementary material for: Prevalence and Population Diversity of Listeria monocytogenes Isolated from Dairy Cattle Farms in the Cantabria Region of Spain
Source: Animals (Basel). 2022 Sep 19;12(18):2477. doi: 10.3390/ani12182477 (PMC9495194; doi:10.3390/ani12182477)
Supplement: Supplementary file 1 [file animals-12-02477-s001.zip › Table S4.xlsx]

## Sheet: T4SS
	Table S4: Genes involved in conjugation/mobilization of plasmids detected in the Listeria monocytogenes isolates using MacSyFinder
	replicon	hit_id	gene_name	hit_pos	model_fqn	sys_id	sys_loci	locus_num	sys_wholeness	sys_score	sys_occ	hit_gene_ref	hit_status	hit_seq_len	hit_i_eval	hit_score	hit_profile_cov	hit_seq_cov	hit_begin_match	hit_end_match	counterpart	used_in
MS6484_S14	# No systems found
MS6485_S15	UserReplicon	LIAKCI_00475	T4SS_MOBP1	95	CONJScan_plasmids/MOB	UserReplicon_MOB_1	0	-1	0.333	0.56	1	T4SS_MOBB	mandatory	463	2.5e-25	87.2	0.876	0.419	29	222
MS6486_S16	# No systems found
MS6487_S17	# No systems found
MS6488_S18	UserReplicon	APNOLF_00515	T4SS_MOBP1	103	CONJScan_plasmids/MOB	UserReplicon_MOB_1	0	-1	0.333	0.56	1	T4SS_MOBB	mandatory	462	2.4e-25	87.2	0.876	0.419	29	222
MS6489_S19	UserReplicon	CGFNNG_03630	T4SS_MOBP1	711	CONJScan_plasmids/MOB	UserReplicon_MOB_1	0	-1	0.333	0.56	1	T4SS_MOBB	mandatory	463	2.5e-25	87.2	0.876	0.419	29	222
MS6490_S20	UserReplicon	NBKHGK_11960	T4SS_MOBP1	2330	CONJScan_plasmids/MOB	UserReplicon_MOB_1	0	-1	0.333	0.56	1	T4SS_MOBB	mandatory	444	1.8e-27	94.3	0.876	0.437	10	203
MS6491_S21	# No systems found
MS6492_S22	UserReplicon	HMFEMB_01485	T4SS_MOBP1	289	CONJScan_plasmids/MOB	UserReplicon_MOB_1	0	-1	0.333	0.56	1	T4SS_MOBB	mandatory	444	5.3e-27	94.3	0.876	0.437	10	203
MS6493_S23	# No systems found
MS6494_S24	# No systems found
MS6495_S25	UserReplicon	DMPAPM_06930	T4SS_MOBP1	1339	CONJScan_plasmids/MOB	UserReplicon_MOB_1	0	-1	0.333	0.56	1	T4SS_MOBB	mandatory	444	1.7e-27	94.3	0.876	0.437	10	203
MS6496_S26	UserReplicon	KHKDKE_05665	T4SS_MOBP1	1092	CONJScan_plasmids/MOB	UserReplicon_MOB_1	0	-1	0.333	0.56	1	T4SS_MOBB	mandatory	444	1.6e-27	94.3	0.876	0.437	10	203
MS6497_S27	# No systems found
MS6498_S28	UserReplicon	AKENLH_03100	T4SS_MOBP1	587	CONJScan_plasmids/MOB	UserReplicon_MOB_1	0	-1	0.333	0.56	1	T4SS_MOBB	mandatory	444	1.7e-27	94.3	0.876	0.437	10	203
MS6499_S29	# No systems found
MS6500_S30	UserReplicon	GNCMGD_02915	T4SS_MOBP1	552	CONJScan_plasmids/MOB	UserReplicon_MOB_1	0	-1	0.333	0.56	1	T4SS_MOBB	mandatory	444	1.7e-27	94.3	0.876	0.437	10	203
MS6501_S31	UserReplicon	LAKFBI_04015	FA_orf13	785	CONJScan_plasmids/T4SS_typeFA	UserReplicon_T4SS_typeFA_2	1	1	0.9	5.8	1	FA_orf13	accessory	302	4.6e-13	46.5	0.924	0.964	5	295
	UserReplicon	LAKFBI_04020	FA_orf14	786	CONJScan_plasmids/T4SS_typeFA	UserReplicon_T4SS_typeFA_2	1	1	0.9	5.8	1	FA_orf14	accessory	336	6.5e-165	545.3	0.988	0.982	5	334
	UserReplicon	LAKFBI_04025	FA_orf15	787	CONJScan_plasmids/T4SS_typeFA	UserReplicon_T4SS_typeFA_2	1	1	0.9	5.8	1	FA_orf15	accessory	677	4.4e-16	56.2	0.956	0.874	14	605
	UserReplicon	LAKFBI_04030	T4SS_virb4	788	CONJScan_plasmids/T4SS_typeFA	UserReplicon_T4SS_typeFA_2	1	1	0.9	5.8	1	T4SS_virb4	mandatory	816	1.8e-25	86.8	0.721	0.925	7	761		UserReplicon_MOB_1
	UserReplicon	LAKFBI_04035	FA_orf17a	789	CONJScan_plasmids/T4SS_typeFA	UserReplicon_T4SS_typeFA_2	1	1	0.9	5.8	1	FA_orf17a	accessory	130	6e-71	234	1	1	1	130
	UserReplicon	LAKFBI_04050	FA_orf19	792	CONJScan_plasmids/T4SS_typeFA	UserReplicon_T4SS_typeFA_2	1	1	0.9	5.8	1	FA_orf19	accessory	73	3e-46	152.9	1	1	1	73
	UserReplicon	LAKFBI_04060	T4SS_MOBT	794	CONJScan_plasmids/T4SS_typeFA	UserReplicon_T4SS_typeFA_2	1	1	0.9	5.8	1	T4SS_MOBB	mandatory	394	4.9e-153	506.5	0.997	0.931	20	386		UserReplicon_MOB_1
	UserReplicon	LAKFBI_04065	T4SS_tcpA	795	CONJScan_plasmids/T4SS_typeFA	UserReplicon_T4SS_typeFA_2	1	1	0.9	5.8	1	T4SS_tcpA	mandatory	399	3.7e-239	791.9	0.86	0.997	2	399		UserReplicon_MOB_1
	UserReplicon	LAKFBI_04075	FA_orf23	797	CONJScan_plasmids/T4SS_typeFA	UserReplicon_T4SS_typeFA_2	1	1	0.9	5.8	1	FA_orf23	accessory	121	3.3e-44	147.6	0.967	0.983	2	120
	UserReplicon	LAKFBI_04080	FA_orf23	798	CONJScan_plasmids/T4SS_typeFA	UserReplicon_T4SS_typeFA_2	1	1	0.9	5.8	1	FA_orf23	accessory	104	8.2e-39	130.1	0.854	0.99	1	103
MS6502_S32	UserReplicon	KIMNJG_12770	T4SS_MOBT	2464	CONJScan_plasmids/MOB	UserReplicon_MOB_1	0	-1	0.333	0.56	1	T4SS_MOBB	mandatory	418	8.6e-113	374.2	0.992	0.861	23	382
MS6503_S33	UserReplicon	INPMLL_02890	T4SS_MOBT	567	CONJScan_plasmids/MOB	UserReplicon_MOB_1	0	-1	0.333	0.56	1	T4SS_MOBB	mandatory	418	8.6e-113	374.2	0.992	0.861	23	382
MS6504_S34	# No systems found
MS6505_S35	# No systems found
MS6506_S36	UserReplicon	ELCHMO_06870	T4SS_MOBP1	1332	CONJScan_plasmids/MOB	UserReplicon_MOB_1	0	-1	0.333	0.56	1	T4SS_MOBB	mandatory	444	1.7e-27	94.3	0.876	0.437	10	203
MS6507_S37	# No systems found
MS6508_S38	UserReplicon	MDCNPI_12230	T4SS_MOBP1	2383	CONJScan_plasmids/MOB	UserReplicon_MOB_1	0	-1	0.333	0.56	1	T4SS_MOBB	mandatory	463	2.5e-25	87.2	0.876	0.419	29	222
MS6509_S39	# No systems found
MS6510_S40	# No systems found
MS6511_S41	UserReplicon	AOIEPA_02720	T4SS_MOBP1	527	CONJScan_plasmids/MOB	UserReplicon_MOB_1	0	-1	0.333	0.56	1	T4SS_MOBB	mandatory	463	2.5e-25	87.2	0.876	0.419	29	222	AOIEPA_15035
MS6661_S27	# No systems found
MS6663_S29	# No systems found
MS6664_S30	UserReplicon	PHEDOK_03100	T4SS_MOBP1	587	CONJScan_plasmids/MOB	UserReplicon_MOB_1	0	-1	0.333	0.56	1	T4SS_MOBB	mandatory	444	1.7e-27	94.3	0.876	0.437	10	203
MS6665_S31	UserReplicon	FBPDIF_03430	T4SS_MOBP1	668	CONJScan_plasmids/MOB	UserReplicon_MOB_1	0	-1	0.333	0.56	1	T4SS_MOBB	mandatory	444	1.7e-27	94.3	0.876	0.437	10	203
MS6666_S32	UserReplicon	BLBELC_03170	T4SS_MOBP1	618	CONJScan_plasmids/MOB	UserReplicon_MOB_1	0	-1	0.333	0.56	1	T4SS_MOBB	mandatory	444	5.2e-27	92.6	0.876	0.437	10	203
MS6667_S33	# No systems found
MS6668_S34	UserReplicon	KAJMGO_00210	T4SS_MOBP1	40	CONJScan_plasmids/MOB	UserReplicon_MOB_1	0	-1	0.333	0.56	1	T4SS_MOBB	mandatory	444	5.2e-27	92.6	0.876	0.437	10	203
MS6669_S35	UserReplicon	DFMEMI_03175	T4SS_MOBP1	619	CONJScan_plasmids/MOB	UserReplicon_MOB_1	0	-1	0.333	0.56	1	T4SS_MOBB	mandatory	444	5.2e-27	92.6	0.876	0.437	10	203
MS6670_S36	UserReplicon	MPKJMD_08535	T4SS_MOBP1	1646	CONJScan_plasmids/MOB	UserReplicon_MOB_1	0	-1	0.333	0.56	1	T4SS_MOBB	mandatory	463	2.3e-25	87.4	0.88	0.421	29	223
MS6671_S37	UserReplicon	FJHNKO_10425	T4SS_MOBP1	2023	CONJScan_plasmids/MOB	UserReplicon_MOB_1	0	-1	0.333	0.56	1	T4SS_MOBB	mandatory	444	1.7e-27	94.3	0.876	0.437	10	203
MS6672_S38	UserReplicon	FAIKBN_02195	T4SS_MOBP1	429	CONJScan_plasmids/MOB	UserReplicon_MOB_1	0	-1	0.333	0.56	1	T4SS_MOBB	mandatory	444	1.7e-27	94.3	0.876	0.437	10	203
MS6673_S39	# No systems found
MS6674_S40	UserReplicon	GDCDFO_08825	T4SS_MOBT	1705	CONJScan_plasmids/MOB	UserReplicon_MOB_1	0	-1	0.333	0.56	1	T4SS_MOBB	mandatory	418	8.4e-113	374.2	0.992	0.861	23	382
MS6675_S41	# No systems found
MS6676_S42	UserReplicon	OLNLHO_05915	FA_orf14	1151	CONJScan_plasmids/T4SS_typeFA	UserReplicon_T4SS_typeFA_3	1	1	0.8	5.3	1	FA_orf14	accessory	341	7.2e-106	351.2	0.991	0.997	1	340
	UserReplicon	OLNLHO_05920	FA_orf15	1152	CONJScan_plasmids/T4SS_typeFA	UserReplicon_T4SS_typeFA_3	1	1	0.8	5.3	1	FA_orf15	accessory	595	4.3e-19	66.1	0.665	0.699	7	422
	UserReplicon	OLNLHO_05925	T4SS_virb4	1153	CONJScan_plasmids/T4SS_typeFA	UserReplicon_T4SS_typeFA_3	1	1	0.8	5.3	1	T4SS_virb4	mandatory	840	1e-24	84.3	0.732	0.933	13	796		UserReplicon_MOB_1
	UserReplicon	OLNLHO_05930	FA_orf17b	1154	CONJScan_plasmids/T4SS_typeFA	UserReplicon_T4SS_typeFA_3	1	1	0.8	5.3	1	FA_orf17b	accessory	229	1.6e-12	45.1	0.937	0.502	4	118
	UserReplicon	OLNLHO_05940	FA_orf13	1156	CONJScan_plasmids/T4SS_typeFA	UserReplicon_T4SS_typeFA_3	1	1	0.8	5.3	1	FA_orf13	accessory	339	6.8e-41	137.9	0.945	0.976	5	335
	UserReplicon	OLNLHO_05955	T4SS_MOBT	1159	CONJScan_plasmids/T4SS_typeFA	UserReplicon_T4SS_typeFA_3	1	1	0.8	5.3	1	T4SS_MOBB	mandatory	433	6.8e-121	400.8	0.995	0.88	15	395		UserReplicon_MOB_1
	UserReplicon	OLNLHO_05960	T4SS_tcpA	1160	CONJScan_plasmids/T4SS_typeFA	UserReplicon_T4SS_typeFA_3	1	1	0.8	5.3	1	T4SS_tcpA	mandatory	478	4.1e-102	340.1	0.959	0.925	5	446		UserReplicon_MOB_1
	UserReplicon	OLNLHO_05965	FA_orf23	1161	CONJScan_plasmids/T4SS_typeFA	UserReplicon_T4SS_typeFA_3	1	1	0.8	5.3	1	FA_orf23	accessory	132	5.9e-26	88.6	0.878	0.841	10	120
	UserReplicon	OLNLHO_13590	FA_orf13	2636	CONJScan_plasmids/T4SS_typeFA	UserReplicon_T4SS_typeFA_4	1	1	0.9	5.8	1	FA_orf13	accessory	302	5.1e-13	46.3	0.924	0.964	5	295
	UserReplicon	OLNLHO_13595	FA_orf14	2637	CONJScan_plasmids/T4SS_typeFA	UserReplicon_T4SS_typeFA_4	1	1	0.9	5.8	1	FA_orf14	accessory	336	3.2e-164	543	0.988	0.982	5	334
	UserReplicon	OLNLHO_13600	FA_orf15	2638	CONJScan_plasmids/T4SS_typeFA	UserReplicon_T4SS_typeFA_4	1	1	0.9	5.8	1	FA_orf15	accessory	677	2.3e-18	63.7	0.953	0.873	15	605
	UserReplicon	OLNLHO_13605	T4SS_virb4	2639	CONJScan_plasmids/T4SS_typeFA	UserReplicon_T4SS_typeFA_4	1	1	0.9	5.8	1	T4SS_virb4	mandatory	816	1.2e-24	84.1	0.721	0.925	7	761		UserReplicon_MOB_2
	UserReplicon	OLNLHO_13610	FA_orf17a	2640	CONJScan_plasmids/T4SS_typeFA	UserReplicon_T4SS_typeFA_4	1	1	0.9	5.8	1	FA_orf17a	accessory	130	9.8e-69	226.9	1	1	1	130
	UserReplicon	OLNLHO_13625	FA_orf19	2643	CONJScan_plasmids/T4SS_typeFA	UserReplicon_T4SS_typeFA_4	1	1	0.9	5.8	1	FA_orf19	accessory	73	2.9e-46	152.9	1	1	1	73
	UserReplicon	OLNLHO_13635	T4SS_MOBT	2645	CONJScan_plasmids/T4SS_typeFA	UserReplicon_T4SS_typeFA_4	1	1	0.9	5.8	1	T4SS_MOBB	mandatory	394	1.2e-153	508.5	0.997	0.931	20	386		UserReplicon_MOB_2
	UserReplicon	OLNLHO_13640	T4SS_tcpA	2646	CONJScan_plasmids/T4SS_typeFA	UserReplicon_T4SS_typeFA_4	1	1	0.9	5.8	1	T4SS_tcpA	mandatory	464	3.9e-263	870.9	1	1	1	464		UserReplicon_MOB_2
	UserReplicon	OLNLHO_13645	FA_orf23	2647	CONJScan_plasmids/T4SS_typeFA	UserReplicon_T4SS_typeFA_4	1	1	0.9	5.8	1	FA_orf23	accessory	122	2.2e-43	144.9	0.911	0.918	2	113
	UserReplicon	OLNLHO_13650	FA_orf23	2648	CONJScan_plasmids/T4SS_typeFA	UserReplicon_T4SS_typeFA_4	1	1	0.9	5.8	1	FA_orf23	accessory	104	9.3e-39	129.9	0.854	0.99	1	103
MS6677_S43	# No systems found
MS6678_S44	# No systems found
