# Supplementary material for: Prevalence and Population Diversity of Listeria monocytogenes Isolated from Dairy Cattle Farms in the Cantabria Region of Spain
Source: Animals (Basel). 2022 Sep 19;12(18):2477. doi: 10.3390/ani12182477 (PMC9495194; doi:10.3390/ani12182477)
Supplement: Supplementary file 1 [file animals-12-02477-s001.zip › Table S5.xlsx]

## Sheet: Φύλλο1
Table S5: Antimicrobial susceptibility of L. monocytogenes isolates. In bold on a green background are shown strains isolated from organic farms
	Sample	Ampicillin	Ciprofloxacin	Eritromicin	Gentamicin	Tetracycline	Vancomycin	Meropenem	Cefoxitin
	MS6484	2	4	2	0.5	4	4	1	16
	MS6485	0.25	2	1	0.5	4	1	0.25	32
	MS6486	1	1	1	0.25	1	1	0.25	64
	MS6487	0.5	1	1	0.25	2	1	0.25	64
	MS6488	1	2	2	0.5	2	1	0.25	32
	MS6489	0.5	1	2	1	2	1	0.125	16
	MS6490	2	0.5	1	0.5	4	4	0.25	64
	MS6491	0.5	1	0.5	0.25	4	1	0.25	64
	MS6492	1	0.5	1	1	4	1	0.25	64
	MS6493	1	0.5	1	0.5	4	1	0.125	64
	MS6494	0.5	0.5	1	0.5	2	1	0.25	16
	MS6495	1	0.5	1	1	4	1	0.125	64
	MS6496	1	1	0.5	1	4	1	0.25	16
	MS6497	0.25	2	1	0.25	2	1	0.125	32
	MS6498	1	0.5	0.5	0.25	4	0.5	0.125	64
	MS6499	2	2	1	0.25	4	1	0.25	64
	MS6500	1	0.5	0.5	0.25	1	1	0.25	16
	MS6501	4	0.5	0.25	0.5	2	1	0.5	16
	MS6502	1	1	0.25	0.25	2	1	0.25	32
	MS6503	1	0.5	1	0.5	4	1	0.25	32
	MS6504	0.5	1	0.5	1	1	1	0.25	16
	MS6505	1	0.5	0.25	0.5	2	1	0.5	16
	MS6506	2	1	1	1	2	1	0.25	16
	MS6507	1	0.5	1	0.5	2	1	0.5	16
	MS6508	1	1	0.5	1	2	0.5	0.25	16
	MS6509	0.5	0.5	1	0.5	2	1	0.25	16
	MS6510	1	1	0.25	0.5	4	1	0.125	64
	MS6511	1	0.5	1	0.5	2	1	0.25	16
	MS6661	0.25	1	1	0.5	1	1	0.25	32
	MS6663	1	1	1	1	2	1	0.125	32
	MS6664	1	0.5	0.25	0.5	2	1	0.25	16
	MS6665	0.25	1	1	0.25	2	1	0.25	16
	MS6666	2	1	1	0.5	2	0.5	0.125	64
	MS6667	0.5	1	1	0.5	2	1	0.5	16
	MS6668	1	1	1	0.25	2	1	0.25	64
	MS6669	1	0.5	1	1	1	0.5	0.25	32
	MS6670	0.1	1	1	1	2	1	0.25	32
	MS6671	1	0.5	1	0.5	2	1	0.125	64
	MS6672	0.5	1	1	0.25	2	1	0.25	32
	MS6673	1	1	1	0.25	1	0.5	0.25	16
	MS6674	0.125	1	1	0.25	2	0.5	0.25	32
	MS6675	1	0.5	0.5	0.5	2	2	0.25	32
	MS6676	1	1	1	0.5	4	1	0.25	64
	MS6677	2	1	0.25	1	2	1	0.25	32
	MS6678	1	1	0.25	1	2	0.5	0.125	64
